# Supplementary material for: Nutrient Intake and Plasma and Erythrocyte Content Among Lactating Mothers of Hospitalized Very Preterm Infants: Associations with Human Milk Composition
Source: Nutrients. 2025 Jun 4;17(11):1932. doi: 10.3390/nu17111932 (PMC12158112; doi:10.3390/nu17111932)
Supplement: Supplementary file 1 [file nutrients-17-01932-s001.zip]

Archive with 1 entries (1 files):
- nutrients-3599381-supplementary.pdf
